# Supplementary material for: Efficient Intestinal Digestion and On Site Tumor‐Bioactivation are the Two Important Determinants for Chylomicron‐Mediated Lymph‐Targeting Triglyceride‐Mimetic Docetaxel Oral Prodrugs
Source: Adv Sci (Weinh). 2019 Oct 25;6(24):1901810. doi: 10.1002/advs.201901810 (PMC6918103; doi:10.1002/advs.201901810)
Supplement: Supplementary file 2 — Supplemental Excel 1 [file ADVS-6-1901810-s002.xlsx]

## Sheet: Size,zeta potential and PDI
DTX emulsion		N1	N2	N3	Average	STDEV
	SIZE	212	215.3	212.3	213.2	1.82483
	Zeta potential	-42.4	-39.6	-41.9	-41.3	1.49332
	PDI	0.215	0.116	0.19	0.173667	0.0514814
		N1	N2	N3	Average	STDEV
DTX-5C(Et)-TG prodrug emulsion	SIZE	231.2	220.8	218.7	223.567	6.69353
	Zeta potential	-36.7	-38.3	-35.5	-36.8333	1.40475
	PDI	0.156	0.185	0.158	0.166333	0.0161967
		N1	N2	N3	Average	STDEV
DTX-5C(Piv)-TG prodrug emulsion	SIZE	214.9	210.8	211.2	212.3	2.26053
	Zeta potential	-40.5	-46.5	-48.7	-45.2333	4.24421
	PDI	0.16	0.173	0.182	0.171667	0.0110604
		N1	N2	N3	Average	STDEV
DTX-5C-TG prodrug emulsion	SIZE	206	206.9	200.4	204.433	3.52184
	Zeta potential	-39.8	-37.7	-32.1	-36.5333	3.98037
	PDI	0.169	0.192	0.205	0.188667	0.01823
		N1	N2	N3	Average	STDEV
DTX-S-S-TG prodrug emulsion	SIZE	215.8	209.2	212.3	212.433	3.30202
	Zeta potential	-42	-44.8	-49.6	-45.4667	3.84361
	PDI	0.119	0.194	0.18	0.164333	0.039879

## Sheet: EE%
1.Characterization of chylomicron-like emulsions
DTX emulsion	N1	N2	N3	Average	STDEV
	63.952	66.3532	70.752	67.0191	3.44859
DTX-5C(Et)-TG prodrug emulsion	N1	N2	N3
	99.6498	97.0167	93.8151	96.8272	2.92198
DTX-5C(Piv)-TG prodrug emulsion	N1	N2	N3
	98.6221	99.0896	98.6836	98.7985	0.254018
DTX-5C-TG prodrug emulsion	N1	N2	N3
	92.2947	93.2463	93.4842	93.0084	0.629455
DTX-S-S-TG prodrug emulsion	N1	N2	N3
	96.7745	99.2487	96.9083	97.6438	1.39145
