# Supplementary material for: Efficient Intestinal Digestion and On Site Tumor‐Bioactivation are the Two Important Determinants for Chylomicron‐Mediated Lymph‐Targeting Triglyceride‐Mimetic Docetaxel Oral Prodrugs
Source: Adv Sci (Weinh). 2019 Oct 25;6(24):1901810. doi: 10.1002/advs.201901810 (PMC6918103; doi:10.1002/advs.201901810)
Supplement: Supplementary file 3 — Supplemental Excel 2 [file ADVS-6-1901810-s003.xlsx]

## Sheet: Stability in SGF
Physical stability				Average	STDEV
DTX-5C(Et)-TG prodrug emulsion	100	100	100	100	0
0min	123.025	129.69	129.791	127.502	3.87752
15min	116.072	116.869	124.589	119.177	4.70386
30min	121.941	122.717	116.941	120.533	3.13503
45min	116.343	116.644	115.296	116.094	0.707833
60min
DTX-5C(Piv)-TG prodrug emulsion	100	100	100	100	0
0min	124.839	116.66	121.088	120.862	4.09444
15min	108.837	110.571	110.969	110.126	1.1335
30min	120.12	123.467	116.794	120.127	3.33651
45min	115.101	112.431	121.769	116.434	4.80927
60min
DTX-5C-TG prodrug emulsion	100	100	100	100	0
0min	119.076	120.253	125.37	121.566	3.34605
15min	103.258	106.807	98.0833	102.716	4.3869
30min	101.953	92.4253	93.7617	96.0468	5.15871
45min	100.479	109.811	110.581	106.957	5.62333
60min
DTX-S-S-TG prodrug emulsion	100	100	100	100	0
0min	121.171	148.376	128.251	132.6	14.1142
15min	91.3713	89.926	104.825	95.3741	8.21667
30min	109.914	101.002	93.4623	101.459	8.23527
45min	101.497	104.111	102.177	102.595	1.35582
60min
Chemical stability
DTX-5C(Et)-TG prodrug emulsion	N1	N2	N3	AV	SD
0min	100	100	100	100	0
5min	101.666	89.0875	100.683	97.1457	6.99591
15min	100.67	101.489	101.916	101.359	0.63313
30min	107.642	91.2916	103.431	100.788	8.48962
45min	127.297	96.4908	105.928	109.905	15.7837
60min	112.589	95.1954	106.497	104.76	8.8259
DTX-5C(Piv)-TG prodrug emulsion
0min	100	100	100	100	0
5min	99.742	95.0962	91.2299	95.356	4.26198
15min	103.623	109.462	89.7793	100.955	10.1091
30min	94.1547	105.316	87.4518	95.641	9.02459
45min	96.5613	90.8781	80.0397	89.1597	8.3938
60min	97.8053	84.5496	72.9144	85.0898	12.4542
DTX-5C-TG prodrug emulsion
0min	100	100	100	100	0
5min	107.945	104.516	102.952	105.138	2.55359
15min	110.425	107.252	102.864	106.847	3.79661
30min	113.059	100.804	99.9311	104.598	7.3406
45min	101.927	93.394	92.8971	96.0728	5.07618
60min	94.4358	115.297	90.5657	100.099	13.3028
DTX-S-S-TG prodrug emulsion
0min	100	100	100	100	0
5min	98.771	89.6038	102.828	97.0676	6.77466
15min	106.819	96.9781	104.296	102.698	5.11155
30min	102.594	102.593	107.52	104.236	2.84455
45min	96.4172	93.3006	113.599	101.106	10.9312
60min	99.6422	91.6498	89.7289	93.6736	5.25739

## Sheet: Stability in b-p juice
Chemical stability of TG-like prodrugs in bile-pancreatic juice.	Time (min)
Formulations		N1	N2	N3	AVERAGE	SD
DTX-5C(Et)-TG prodrug emulsion	0	100	100	100	100	0
	5	89.9283	90.0041	90.5606	90.1643	0.34529
	15	59.2147	64.3211	60.8423	61.4594	2.60853
	30	40.0218	33.6229	29.0579	34.2342	5.50744
	60	14.6328	17.4321	17.7474	16.6041	1.71448
	90	10.4723	11.5394	12.9938	11.6685	1.26568
	120	6.68674	9.02395	8.59551	8.10207	1.24429
	180	3.2177	3.71937	4.02353	3.65353	0.406928
DTX-S-S-TG prodrug emulsion		N1	N2	N3
	0	100	100	100	100	0
	5	8.35306	6.9202	10.9708	8.74801	2.05395
	15	2.2107	1.99298	2.10423	2.10264	0.108869
	30	1.14897	1.1783	1.44238	1.25655	0.161601
	60	0	0	0	0	0
	90	0	0	0	0	0
	120	0	0	0	0	0
	180	0	0	0	0	0
DTX-5C-TG prodrug emulsion		N1	N2	N3
	0	100	100	100	100	0
	5	23.7161	25.2277	24.1889	24.3776	0.773292
	15	7.47007	10.8839	8.51786	8.95727	1.74882
	30	6.50759	6.77519	5.99936	6.42738	0.394086
	60	3.68866	2.68096	3.13083	3.16682	0.504816
	90	0.950782	1.57759	0.91326	1.14721	0.373189
	120	0	0	0	0	0
	180	0	0	0	0	0
DTX-5C(Piv)-TG prodrug emulsion		N1	N2	N3
	0	100	100	100	100	0
	5	108.688	95.4136	96.1295	100.077	7.4659
	15	95.221	88.6726	95.589	93.1609	3.89132
	30	62.8497	70.4494	62.4713	65.2568	4.50093
	60	53.8163	48.4352	45.2171	49.1562	4.34472
	90	33.6957	36.7943	44.8264	38.4388	5.74468
	120	26.9769	28.3217	24.6399	26.6462	1.86303
	180	17.4708	18.6171	15.4688	17.1856	1.59342
Generation of MG prodrugs after incubation with bile-pancreatic juice.
Formulations		N1	N2	N3	AVERAGE	SD
DTX-5C(Et)-TG prodrug emulsion	0	0	0	0	0	0
peak area of 100% of MG prodrugs generation from TG prodrugs	5	6.66021	6.6119	6.78317	6.68509	0.0883052
	15	27.0519	16.0827	18.1204	20.4183	5.83448
	30	59.4632	54.4682	65.3092	59.7469	5.42604
	60	86.7785	79.0161	78.3433	81.3793	4.68797
	90	93.2376	71.164	94.2608	86.2208	13.0496
	120	85.7685	81.6079	98.6427	88.6731	8.88106
	180	88.1311	86.8514	82.1165	85.6997	3.16842
		N1	N2	N3
DTX-S-S-TG prodrug emulsion	0	0	0	0	0	0
peak area of 100% of MG prodrugs generation from TG prodrugs	5	86.2106	111.222	83.0176	93.4834	15.4448
	15	89.8451	95.7345	96.6521	94.0772	3.69374
	30	96.0008	93.1204	92.3172	93.8128	1.93694
	60	103.818	90.6	89.7003	94.7062	7.90403
	90	93.3053	91.3559	89.8469	91.5027	1.73388
	120	82.8103	76.6332	77.9027	79.1154	3.26222
	180	75.8997	72.6146	68.6933	72.4025	3.60784
DTX-5C-TG prodrug emulsion		N1	N2	N3
peak area of 100% of MG prodrugs generation from TG prodrugs	0	0	0	0	0	0
	5	68.0591	51.7233	63.454	61.0788	8.42294
	15	67.2925	64.2241	64.7937	65.4368	1.63212
	30	72.2058	77.1973	72.0634	73.8222	2.9238
	60	83.6882	81.3301	89.1016	84.7066	3.98462
	90	94.72	92.5451	112.501	99.9221	10.9481
	120	90.7478	103.019	89.9186	94.562	7.3361
	180	87.0925	111.111	95.2756	97.8265	12.2109
DTX-5C(Piv)-TG prodrug emulsion		N1	N2	N3
peak area of 100% of MG prodrugs generation from TG prodrugs	0	0	0	0	0	0
	5	0	0	0	0	0
	15	10.4175	6.37075	7.96069	8.24964	2.03878
	30	25.3579	22.674	25.8572	24.6297	1.71198
	60	57.9347	45.8812	49.0249	50.9469	6.25239
	90	61.5228	55.2991	98.3482	71.7234	23.2669
	120	75.5602	68.8986	72.0906	72.1831	3.33172
	180	80.1116	69.6162	73.11	74.2793	5.34451

## Sheet: Stability in rat plasma 
Production of % MG prodrugs of all TG prodrugs in the plasma supplying with lipoprotein lipase (LPL)
Formulations					MG prodrugs					DTX
	Time (h)				AVERAGE	SD				AVERAGE	SD
DTX-5C(Et)-TG prodrug emulsion	0	0	0	0	0	0	0	0	0	0	0
	0.25	100	100	100	100	0	0	0	0	0	0
	0.5	98.71	89.8412	104.691	97.7474	7.47154	15.3505	15.655	16.8872	0	0
	1	85.0814	86.3879	94.5107	88.66	5.10877	16.1437	19.0735	17.167	17.4614	1.4869
	2	73.3921	76.2888	83.7124	77.7978	5.3231	26.7185	30.7681	24.2284	27.2383	3.30072
	4	59.4616	67.7005	69.5556	65.5726	5.37294	38.5651	38.299	36.3311	37.7318	1.22026
	8	41.2169	44.0268	46.0669	43.7702	2.43519	58.6807	64.3706	56.1718	59.741	4.20098
	12	25.6927	30.616	28.6455	28.3181	2.47792	65.1629	64.2864	60.8734	63.4409	2.26631
DTX-S-S-TG prodrug emulsion
	0						0	0	0	0	0
	0.25	100	100	100	100	0	0	0	0	0	0
	0.5	68.4349	74.563	58.7497	67.2492	7.97306	20.9373	19.3804	20.0752	20.131	0.779964
	1	38.2793	43.3922	30.1176	37.263	6.69539	38.6793	38.5141	31.923	36.3721	3.85395
	2	20.8542	39.3002	28.4903	29.5482	9.26837	79.2971	56.7446	56.7191	64.2536	13.0281
	4	0	0	0	0	0	83.1701	80.0655	75.5964	79.6107	3.80729
	8	0	0	0	0	0	104.613	100.731	95.8727	100.406	4.37918
	12	0	0	0	0	0	95.0106	96.1284	99.4489	96.8626	2.30846
DTX-5C-TG prodrug emulsion
	0				0	0	0	0	0	0	0
	0.25	100	100	100	100	0	0	0	0	0	0
	0.5	88.2838	95.3395	101.853	95.1586	6.78624	17.7747	16.9837	20.5697	18.4427	1.88402
	1	71.3219	87.4033	96.5475	85.0909	12.7708	26.0451	25.0253	29.5144	26.8616	2.35332
	2	66.5957	64.1287	74.4036	68.376	5.36383	44.919	32.4073	43.1837	40.17	6.77844
	4	41.0732	40.902	40.2453	40.7402	0.437043	57.551	48.7208	60.9961	55.756	6.33146
	8	22.4859	29.3021	29.2063	26.9981	3.908	79.8934	68.2095	86.1797	78.0942	9.1192
	12	11.7289	16.1504	12.2231	13.3675	2.4227	81.5549	78.5492	83.8943	81.3328	2.67951
DTX-5C(Piv)-TG prodrug emulsion
	0						0	0	0	0	0
	0.25	100	100	100	100	0	0	0	0	0	0
	0.5	108.158	109.104	110.707	109.323	1.28876	9.77275	9.45197	10.6274	0	0
	1	95.2368	110.289	87.3881	97.6378	11.6375	10.4917	10.8143	9.03667	10.1142	0.947023
	2	100.172	99.954	95.062	98.3961	2.88944	10.0837	10.5982	10.1041	10.262	0.291365
	4	88.2277	94.8522	87.9177	90.3325	3.91722	10.534	11.6693	10.6512	10.9515	0.62442
	8	86.6213	93.4257	82.5246	87.5238	5.50632	12.1825	13.6999	11.3595	12.4139	1.18723
	12	69.5598	69.4321	77.5367	72.1762	4.64274	13.0503	11.638	13.8094	12.8325	1.10195
