# Supplementary material for: Efficient Intestinal Digestion and On Site Tumor‐Bioactivation are the Two Important Determinants for Chylomicron‐Mediated Lymph‐Targeting Triglyceride‐Mimetic Docetaxel Oral Prodrugs
Source: Adv Sci (Weinh). 2019 Oct 25;6(24):1901810. doi: 10.1002/advs.201901810 (PMC6918103; doi:10.1002/advs.201901810)
Supplement: Supplementary file 4 — Supplemental Excel 3 [file ADVS-6-1901810-s004.xlsx]

## Sheet: Sheet1
The fraction of TG-like prodrugs or MG-like prodrugs partitioning in the mixed micellar phase after 3h digestion of four prodrugs.
	TG prodrug			AVERAGE	SD	MG prodrugs			AVERAGE	SD
DTX-5C(Et)-TG prodrug emulsion	57.7244	69.3802	82.4658	69.8568	12.3776	96.9361	79.371	112.997	96.4347	16.8186
DTX-5C(Piv)-TG prodrug emulsion	35.4055	39.0782	46.1349	40.2062	5.45291	88.7173	88.4728	87.9714	88.3872	0.38027
DTX-5C-TG prodrug emulsion	0	0	0	0	0	105.698	103.935	95.3828	101.672	5.51753
DTX-S-S-TG prodrug emulsion	0	0	0	0	0	103.145	98.0062	101.176	100.776	2.59256
The particle size of the mixed micelles formed after 3h digestion of four prodrugs.
				AVERAGE	SD
DTX-5C(Et)-TG prodrug emulsion	123.4	106	113.7	114.367	8.71914
DTX-5C(Piv)-TG prodrug emulsion	158.6	195.2	181.4	178.4	18.4835
DTX-5C-TG prodrug emulsion	56.18	65.22	131.2	84.2	40.9534
DTX-S-S-TG prodrug emulsion	72.6	108.8	107.5	96.3	20.5351
