# Supplementary material for: Efficient Intestinal Digestion and On Site Tumor‐Bioactivation are the Two Important Determinants for Chylomicron‐Mediated Lymph‐Targeting Triglyceride‐Mimetic Docetaxel Oral Prodrugs
Source: Adv Sci (Weinh). 2019 Oct 25;6(24):1901810. doi: 10.1002/advs.201901810 (PMC6918103; doi:10.1002/advs.201901810)
Supplement: Supplementary file 5 — Supplemental Excel 4 [file ADVS-6-1901810-s005.xlsx]

## Sheet: In vitro release
DTX release from TG prodrugs with or without DTT.
	0 mM DTT						10mm DTT
DTX-5C-TG prodrug emulsion	Time (h)	N1	N2	N3	AVERAGE	SD	N1	N2	N3	AVERAGE	SD
	1	0	0	0	0	0	0	0	0	0	0
	2	0	0	0	0	0	0	0	0	0	0
	4	0	0	0	0	0	0	0	0	0	0
	6	0	0	0	0	0	0	0	0	0	0
	8	0	0	0	0	0	0	0	0	0	0
	12	0	0	0	0	0	0	0	0	0	0
	0 mM DTT						10mm DTT
DTX-S-S-TG prodrug emulsion	Time (h)	N1	N2	N3	AVERAGE	SD	N1	N2	N3	AVERAGE	SD
	1	0	0	0	0	0	21.8154	25.5317	20.4968	22.6146	2.52801
	2	0	0	0	0	0	42.6987	51.3147	42.2578	45.4237	4.59626
	4	0	0	0	0	0	71.1806	79.1428	70.8505	73.7246	4.21068
	6	0	0	0	0	0	84.627	87.4293	86.1259	86.0607	0.772027
	8	0	0	0	0	0	85.1705	94.4476	86.4539	88.6907	4.12398
	12	0	0	0	0	0	96.1983	100.386	95.55	97.3782	2.44199

## Sheet: Cell viability
Cell viability of 4T1 cells after treated with various concentrations of DTX solution, DTX-S-S-TG prodrug and DTX-5C-TG prodrug
	48h												72h
	DTX equivalent concentation (ng/ml)	500	250	100	50	25	10	5	2.5	1	0		500	250	100	50	25	10	5	2.5	1	0
DTX solution	absorbance N1	0.320275	0.327199	0.372925	0.346846	0.3985	0.381202	0.453922	0.596908	0.78218	0.850626	absorbance N1	0.228385	0.22236	0.272947	0.297023	0.279775	0.283772	0.344103	0.50086	0.889559	1.17353
	absorbance N2	0.295972	0.313013	0.332345	0.369553	0.396668	0.390452	0.476784	0.566135	0.790847	0.825472	absorbance N2	0.222317	0.234925	0.287858	0.268466	0.333376	0.298019	0.359673	0.486407	0.836988	1.15328
	absorbance N3	0.30906	0.306411	0.340914	0.338424	0.405716	0.43582	0.446467	0.567185	0.799606	0.922372	absorbance N3	0.214938	0.221824	0.242071	0.257222	0.278731	0.300755	0.340862	0.520431	0.913819	1.20316
	AVERAGE absorbance	0.308435	0.315541	0.348728	0.351607	0.400294	0.402491	0.459057	0.576742	0.790877	0.866156	AVERAGE absorbance	0.22188	0.226369	0.267625	0.274237	0.297294	0.294182	0.348212	0.502566	0.880122	1.17666
	AVERAGE cell viability	35.6097	36.43	40.2615	40.594	46.215	46.4686	52.9994	66.5864	91.3088	100	AVERAGE cell viability	18.8568	19.2384	22.7446	23.3065	25.266	25.0015	29.5934	42.7114	74.7986	100
	SD	1.21635	1.06221	2.13887	1.61015	0.478353	2.92317	1.57975	1.74716	0.871304	5.02822	SD	0.673414	0.741398	2.33528	2.05185	3.12523	0.911853	1.00564	1.7076	3.92752	0
	48h												72h
	DTX equivalent concentation (ng/ml)	500	250	100	50	25	10	5	2.5	1	0		500	250	100	50	25	10	5	2.5	1	0
DTX-5C-TG	absorbance N1	0.246866	0.354648	0.631867	0.685891	0.668718	0.648357	0.676812	0.759345	0.85113	0.582345	absorbance N1	0.179568	0.324316	0.790914	1.10928	1.29742	1.54809	1.41281	1.28522	1.42428	1.22661
	absorbance N2	0.314009	0.360572	0.561121	0.641495	0.683551	0.612672	0.686334	0.765273	0.831892	0.682433	absorbance N2	0.171647	0.363377	0.77326	1.21245	1.3055	1.39826	1.40896	1.40024	1.46381	1.12485
	absorbance N3	0.296555	0.363873	0.570483	0.642264	0.694836	0.672246	0.750797	0.778969	0.835771	0.713163	absorbance N3	0.199885	0.329938	0.781672	1.17283	1.29555	1.44008	1.41493	1.40896	1.42206	1.26304
	AVERAGE absorbance	0.28581	0.359698	0.587824	0.65655	0.682368	0.644425	0.704648	0.767863	0.839598	0.659314	AVERAGE absorbance	0.1837	0.33921	0.781949	1.16485	1.29949	1.46214	1.41223	1.3648	1.43671	1.20483
	AVERAGE cell viability	43.3496	54.5564	89.1569	99.5808	103.497	97.7418	106.876	116.464	127.344	100	AVERAGE cell viability	15.247	28.1542	64.9012	96.6817	107.856	121.357	117.214	113.278	119.246	100
	SD	3.48373	0.467424	3.84288	2.5413	1.30991	2.9981	4.02491	1.0065	1.01739	6.84048	SD	1.45654	2.11169	0.883025	5.20455	0.528813	7.73133	0.302649	6.90618	2.34898	7.16225
	48h												72h
	DTX equivalent concentation (ng/ml)	500	250	100	50	25	10	5	2.5	1	0		500	250	100	50	25	10	5	2.5	1	0
DTX-S-S-TG	absorbance N1	0.291457	0.335765	0.404946	0.432349	0.717353	0.884352	0.833476	0.868955	0.926267	0.743915	absorbance N1	0.150575	0.178948	0.222031	0.279811	0.654602	0.995744	1.18229	1.1738	1.09595	1.18803
	absorbance N2	0.265709	0.302881	0.417048	0.494003	0.728538	0.790415	0.7799	0.898665	0.899613	0.733887	absorbance N2	0.124594	0.187281	0.266942	0.334656	0.657465	1.03267	1.20784	1.06583	1.11745	1.10185
	absorbance N3	0.290587	0.355246	0.384601	0.512717	0.723076	0.710132	0.935488	0.905845	0.941068	0.70733	absorbance N3	0.158392	0.175028	0.260597	0.281746	0.607264	1.02365	1.15353	1.10019	1.08682	1.17602
	AVERAGE absorbance	0.282585	0.331298	0.402199	0.47969	0.722989	0.794967	0.849622	0.891155	0.922316	0.728378	AVERAGE absorbance	0.14452	0.180419	0.249856	0.298737	0.639777	1.01736	1.18122	1.11328	1.10008	1.1553
	AVERAGE cell viability	38.7965	45.4843	55.2184	65.8573	99.2602	109.142	116.646	122.348	126.626	100	AVERAGE cell viability	12.5093	15.6166	21.6269	25.8579	55.3774	88.0597	102.244	96.3623	95.2197	100
	SD	1.46209	2.64668	1.63971	4.20524	0.559301	8.71991	7.90406	1.95581	2.1008	1.89046	SD	1.76938	0.625755	2.43057	3.11212	2.81934	1.92534	2.71708	5.51612	1.57258	4.66769
Cell viability of KB cells after treated with various concentrations of DTX solution, DTX-S-S-TG prodrug and DTX-5C-TG prodrug
	48h												72h
	DTX equivalent concentation (ng/ml)			100	50	20	10	5	2	1	0					50	25	10	5	2.5	1	0
DTX solution	absorbance N1			0.32679	0.423498	0.419757	0.385154	0.499802	0.602009	0.834893	1.06308	absorbance N1				0.203763	0.23275	0.209475	0.280971	0.437923	0.983745	1.67851
	absorbance N2			0.386562	0.43518	0.416055	0.483631	0.497695	0.561718	0.81672	1.03178	absorbance N2				0.219222	0.227857	0.27562	0.261538	0.467646	0.952825	1.64302
	absorbance N3			0.360161	0.421794	0.449599	0.418656	0.485029	0.598085	0.802136	1.0215	absorbance N3				0.192954	0.23211	0.283331	0.280512	0.44598	0.972555	1.689
	AVERAGE absorbance			0.357838	0.426824	0.42847	0.429147	0.494175	0.587271	0.817916	1.03879	AVERAGE absorbance				0.205313	0.230906	0.256142	0.27434	0.450516	0.969708	1.67018
	AVERAGE cell viability			34.4476	41.0886	41.2471	41.3122	47.5722	56.5341	78.7374	100	AVERAGE cell viability				12.2928	13.8252	15.3362	16.4258	26.9741	58.06	100
	SD			2.99537	0.728649	1.83913	5.00697	0.799071	2.22161	1.64112	2.16574	SD				1.32024	0.265954	4.05983	1.10895	1.5372	1.56553	2.40961
	48h												72h
DTX-5C-TG	DTX equivalent concentation (ng/ml)	500	200	100	50	20	10	5	0				500	200	100	50	20	10	5	0
	absorbance N1	0.293487	0.437662	0.512831	0.69729	0.929715	0.909507	0.896716	0.880882			absorbance N1	0.227653	0.312178	0.365227	0.556555	0.892258	0.951554	0.936374	0.975804
	absorbance N2	0.291007	0.406552	0.51706	0.714508	0.879128	0.906368	0.912024	0.851004			absorbance N2	0.216699	0.337018	0.389595	0.534074	0.893338	0.942474	0.932502	0.960464
	absorbance N3	0.287612	0.419271	0.522519	0.707626	0.903154	0.872966	0.923101	0.834007			absorbance N3	0.240784	0.318585	0.381585	0.537219	0.892576	0.919974	0.909809	0.972574
	AVERAGE absorbance	0.290702	0.421162	0.51747	0.706475	0.903999	0.896281	0.910614	0.855298			AVERAGE absorbance	0.228379	0.322594	0.378802	0.542616	0.892724	0.938001	0.926228	0.969614
	AVERAGE cell viability	33.9884	49.2416	60.5018	82.5999	105.694	104.792	106.467	100			AVERAGE cell viability	23.5536	33.2703	39.0673	55.9621	92.07	96.7396	95.5255	100
	SD	0.294935	1.56409	0.4857	0.866655	2.53041	2.02517	1.32489	2.37306			SD	1.20589	1.28961	1.242	1.21735	0.0555003	1.62583	1.43507	0.808703
	48h												72h
	DTX equivalent concentation (ng/ml)	500	200	100	50	20	10	5	0				500	200	100	50	20	10	5	0
DTX-S-S-TG	absorbance N1	0.313466	0.330993	0.3847	0.439074	0.66064	0.815487	0.848823	0.92006			absorbance N1	0.119283	0.2776	0.298524	0.324899	0.47522	0.714968	0.844302	1.01347
	absorbance N2	0.301829	0.352723	0.374384	0.438994	0.665901	0.816759	0.85736	0.861148			absorbance N2	0.149979	0.269868	0.298792	0.332489	0.5037	0.708684	0.871045	1.05607
	absorbance N3	0.299282	0.334933	0.384911	0.454712	0.667922	0.809208	0.84567	0.877834			absorbance N3	0.14908	0.250447	0.287439	0.334595	0.5054	0.703967	0.847594	0.994547
	AVERAGE absorbance	0.304859	0.33955	0.381332	0.44426	0.664821	0.813818	0.850618	0.886348			AVERAGE absorbance	0.139448	0.265972	0.294919	0.330661	0.494774	0.709207	0.854314	1.02136
	AVERAGE cell viability	34.395	38.3089	43.0229	50.1226	75.0068	91.8171	95.9689	100			AVERAGE cell viability	13.6531	26.0409	28.8751	32.3746	48.4426	69.4374	83.6447	100
	SD	0.756189	1.15773	0.601778	0.905179	0.375921	0.404272	0.604811	3.03647			SD	1.74686	1.39895	0.647868	0.509993	1.6955	0.551907	1.4583	3.15104
in vitro cytotoxicity of the DTX-S-S-TG prodrug in 4T1 cells and L02 cells (normal cell)
	L02 cells
	DTX equivalent concentation (ng/ml)	500	200	100	50	20	10	0
	absorbance N1	0.662575	0.694718	0.725202	0.725202	0.752439	0.767119	0.692759
	absorbance N2	0.623123	0.694256	0.716429	0.716429	0.73196	0.757884	0.699211
	absorbance N3	0.609125	0.675573	0.705242	0.705242	0.710704	0.739339	0.663834
	AVERAGE absorbance	0.631607	0.688182	0.715624	0.715624	0.731701	0.75478	0.685268
	AVERAGE cell viability	92.1694	100.425	104.43	104.43	106.776	110.144	100
	SD	2.77167	1.09224	1.00043	1.00043	2.08687	1.41476
	4T1 cells
	DTX equivalent concentation (ng/ml)	500	200	100	50	20	10	0
	absorbance N1	0.601767	0.63098	0.92005	1.28894	1.50666	1.58614	1.60306
	absorbance N2	0.606017	0.618414	0.92575	1.17669	1.44998	1.58815	1.62113
	absorbance N3	0.577858	0.635578	0.95828	1.25309	1.51494	1.56907	1.62988
	AVERAGE absorbance	0.595214	0.628324	0.934694	1.23957	1.49053	1.58112	1.61802
	AVERAGE cell viability	36.7865	38.8328	57.7676	76.6104	92.1202	97.7192	100
	SD	1.51802	0.88849	2.06245	5.73327	3.53577	1.04839

## Sheet: DTX release
DTX released from prodrugs after incubation with 4T1 cells
	48h							72h
		N1	N2	N3	AVERAGE	SD			N1	N2	N3	AVERAGE	SD
	100ng/ml	3.5	2.7	28.7	11.6333	14.7856		100ng/ml	8.9	6.9	5.7	7.16667	1.61658
DTX-5C-TG	200ng/ml	13.6	15.5	4.6	11.2333	5.82266		200ng/ml	7.2	9.3	10.3	8.93333	1.58219
	500ng/ml	29.3	26	20.6	25.3	4.39204		500ng/ml	27.8	21.9	19	22.9	4.48442
	48h							72h
		N1	N2	N3	AVERAGE	SD			N1	N2	N3	AVERAGE	SD
DTX-S-S-TG	100ng/ml	21.9	13.5	17.1	17.5	4.21426		100ng/ml	38.5	25.8	59.8	41.3667	17.1803
	200ng/ml	43.7	34.5	61.5	46.5667	13.7264		200ng/ml	51	58	72.5	60.5	10.9659
	500ng/ml	119.1	110.4	100.9	110.133	9.10293		500ng/ml	117	140.9	124.4	127.433	12.2353
