# Supplementary material for: Efficient Intestinal Digestion and On Site Tumor‐Bioactivation are the Two Important Determinants for Chylomicron‐Mediated Lymph‐Targeting Triglyceride‐Mimetic Docetaxel Oral Prodrugs
Source: Adv Sci (Weinh). 2019 Oct 25;6(24):1901810. doi: 10.1002/advs.201901810 (PMC6918103; doi:10.1002/advs.201901810)
Supplement: Supplementary file 6 — Supplemental Excel 5 [file ADVS-6-1901810-s006.xlsx]

## Sheet: Sheet1
Ka values of TG prodrugs and DTX formulations
Formulations		N1	N2	N3	AVERAGE	SD
DTX-5C(Et)-TG prodrug emulsion	Ka without orlistat	0.8939	0.3855	0.1084	0.4626	0.398385
		N1	N2	N3	AVERAGE	SD
	Ka with orlistat	0.3021	0.2506	0.0631	0.205267	0.125784
		N1	N2	N3	AVERAGE	SD
DTX-S-S-TG prodrug emulsion	Ka without orlistat	1.36	1.18	1.59	1.37667	0.205508
		N1	N2	N3	AVERAGE	SD
	Ka with orlistat	0.5385	0.1082	0.106	0.2509	0.249071
		N1	N2	N3	AVERAGE	SD
DTX-5C-TG prodrug emulsion	Ka without orlistat	0.7845	0.2295	0.5247	0.5129	0.277688
		N1	N2	N3	AVERAGE	SD
	Ka with orlistat	0.2674	0.3206	0.3364	0.308133	0.0361499
		N1	N2	N3	AVERAGE	SD
DTX-5C(Piv)-TG prodrug emulsion	Ka without orlistat	0.2413	0.4463	0.2378	0.308467	0.11938
		N1	N2	N3	AVERAGE	SD
	Ka with orlistat	0.1791	0.0893	0.1639	0.1441	0.0480629
		N1	N2	N3	AVERAGE	SD
DTX SOLUTION	Ka without orlistat	0.2807	0.257	0.2673	0.268333	0.0118837
		N1	N2	N3	AVERAGE	SD
	Ka with orlistat	0.2539	0.1659	0.2221	0.213967	0.0445602
		N1	N2	N3	AVERAGE	SD
DTX emulsion	Ka without orlistat	0.4823	0.5126	0.4443	0.479733	0.0342223
		N1	N2	N3	AVERAGE	SD
	Ka with orlistat	0.1606	0.2823	0.581	0.3413	0.216321
