# Supplementary material for: Efficient Intestinal Digestion and On Site Tumor‐Bioactivation are the Two Important Determinants for Chylomicron‐Mediated Lymph‐Targeting Triglyceride‐Mimetic Docetaxel Oral Prodrugs
Source: Adv Sci (Weinh). 2019 Oct 25;6(24):1901810. doi: 10.1002/advs.201901810 (PMC6918103; doi:10.1002/advs.201901810)
Supplement: Supplementary file 7 — Supplemental Excel 6 [file ADVS-6-1901810-s007.xlsx]

## Sheet: Mean plasma concentration
Mean plasma concentration-time profiles after DTX formulations administrated in rats
	Plasma concentration / ng/ml
DTX solution i.g.	1	2	3	4	5	AVERAGE	SD			1	2	3	4	5	AVERAGE	SD
0.08h	27.86	11.18	4.81	6.84	7.76	11.69	9.32779		tmax(h)	0.08	0.25	1.5	0.25	0.25	0.466	0.583
0.25h	21.42	19.22	6.69	26.9	20.25	18.896	7.43907
0.5h	8.09	17.89	10.22	16.76	7.97	12.186	4.79255		Cmax(ng/mL)	27.86	19.22	10.79	26.9	20.25	21.004	6.889
1h	14.7	9.18	4.12	5.06	7.4	8.092	4.1922
1.5h	8.09	12.38	10.79	8.37	1.3	8.186	4.23764		t1/2(h)	17.677	15.917	3.376	20.209	2.047	11.845	8.489
2h	11.97	14.93	4.23	2.95	2.42	7.3	5.74864
4h	18.65	13.68	2.76	6	0.63	8.344	7.59717		AUC(0-24h)	353.882	225.735	30.531	109.762	119.116	167.805	125.064
6h	17.07	6.99	1.13	3.31	2.97	6.294	6.38801
8h	8.53	6.13	1.03	3.09	2.57	4.27	3.01609		Frel %	100
12h	13.59	6.59	0.54	5.04	9.45	7.042	4.87758
24h	18.46	11.95	0	3.06	2.17	7.128	7.80392		Fab%	9.4
DTX-S-S-TG emulsion	1	2	3	4	5					1	2	3	4	5	AVERAGE	SD
0.08h	40.73	15.01	29.85	16.08	11.15	22.564	11.0677		tmax(h)	2	1.5	2	2	1	1.7	0.447
0.25h	18.61	26.81	13.19	13.96	13.83	17.28	5.14282
0.5h	26.23	36.34	81.1	7.15	20.54	34.272	25.2428		Cmax(ng/mL)	258.55	410.75	191.43	78.44	238.06	235.446	120.271
1h	251.57	123.2	172.92	30.82	238.06	163.314	80.7863
1.5h	90.21	410.75	106.69	28.05	165	160.14	132.683		t1/2(h)	2.539	4.138	23.898	10.062	3.06	8.739	8.992
2h	258.55	128.45	191.43	78.44	52.32	141.838	75.2238
4h	94.89	35.73	59.81	28.01	49.24	53.536	23.3949		AUC(0-24h)	1115.23	864.351	761.956	519.018	688.981	789.908	221.205
6h	58.33	30.48	27.25	23.24	37.53	35.366	12.4001
8h	22.34	24.1	12.35	14.39	14.55	17.546	4.73016		Frel %	470.7
12h	10.87	9.84	11.02	15.92	8.47	11.224	2.5187
24h	23.65	22.04	7.77	18.48	20.85	18.558	5.65143		Fab%	44.3
DTX-5C-TG emulsion	1	2	3	4	5					1	2	3	4	5	AVERAGE	SD
0.08h	15.83	9.25	7.53	1.13	9.65	8.678	5.26102		tmax(h)	0.08	1	4	8	1	2.816	3.254
0.25h	5.79	9.03	4.69	2.25	5.11	5.374	2.44112
0.5h	1.19	13.37	3.77	5.33	8.94	6.52	4.7478		Cmax(ng/mL)	15.83	17.8	15.68	17.99	27.46	18.952	4.876
1h	6.21	17.8	2.89	2.11	27.46	11.294	11.0055
1.5h	6.14	9.41	3.58	11.62	16.43	9.436	4.97099		t1/2(h)	17.331	9.719	8.827	10.151	16.466	12.499	4.056
2h	6.63	2.77	1.89	7.69	14.42	6.68	4.97902
4h	2.62	2.91	15.68	13.2	9	8.682	5.90655		AUC(0-24h)	104.103	128.324	102.307	208.42	340.762	176.783	101.325
6h	3.73	3.5	4.25	8.95	11.95	6.476	3.78938
8h	6.02	10.45	1.17	17.99	15.88	10.302	6.92767		Frel %	105.3
12h	2	5.21	2.68	8.81	10.41	5.822	3.70244
24h	6.54	2.89	4.76	3.43	20.39	7.602	7.28605		Fab%	9.9
DTX-5C(Et)-TG emulsion	1	2	3	4	5					1	2	3	4	5	AVERAGE	SD
0.08h	3.5	5.67	2.63	6.3	2.41	4.102	1.78058		tmax(h)	1	2	1.5	24	1.5	6	10.069
0.25h	11.25	10.3	4.65	2.39	9.27	7.572	3.84851
0.5h	6.69	3.56	9.4	5.38	6.72	6.35	2.13776		Cmax(ng/mL)	34.09	20.08	9.71	39.35	21.77	25	11.8
1h	34.09	18.3	4.46	12.17	8.56	15.516	11.5603
1.5h	11.57	16.03	9.71	13.03	21.77	14.422	4.7131		t1/2(h)	3.769	48.915	43.333	8.023	22.087	25.225	20.342
2h	8.84	20.08	5.7	16.2	6.31	11.426	6.39005
4h	20.9	14.46	5.7	6.91	5.38	10.67	6.81615		AUC(0-24h)	251.139	276.152	151.31	418.857	146.74	248.84	111.348
6h	3.01	9.74	6.02	4.93	3.75	5.49	2.63794
8h	10.55	14.5	5.69	10.12	8.8	9.932	3.18433		Frel %	148.3
12h	4.8	8.89	6.52	11.57	4.37	7.23	3.00748
24h	15.68	11.11	6.6	39.35	6.55	15.858	13.6638		Fab%	14
DTX emulsion	1	2	3	4	5					1	2	3	4	5	AVERAGE	SD
0.08h	23.6	14.3	21.1	5.1	2.71	13.362	9.31798		tmax(h)	0.08	0.08	1.5	0.08	0.5	0.448	0.616
0.25h	20.6	2.16	6.72	1.56	1.76	6.56	8.13245
0.5h	6.45	2.79	22.95	0.87	3.76	7.364	8.94205		Cmax(ng/mL)	23.6	14.3	45.78	5.1	3.76	18.508	17.21
1h	6.95	3.41	19.49	0.92	2.33	6.62	7.53233
1.5h	5.79	3.59	45.78	0.16	0.82	11.228	19.4459		t1/2(h)	13.726	16.857	23.434	3.242	4.58	12.368	8.491
2h	6.61	4.78	17.74	1.61	0.5	6.248	6.87209
4h	5.35	1.63	11.16	1.35	0.85	4.068	4.34819		AUC(0-24h)	122.527	101.082	305.525	53.554	16.598	119.857	111.681
6h	4.62	4.65	10.53	1.35	2.57	4.744	3.5266
8h	4.1	5.9	9.68	1.87	0.18	4.346	3.68826		Frel %	71.4
12h	3.4	4.97	16.07	4.77	2.45	6.332	5.54053
24h	6.46	3.05	6.18	0.09	0	3.156	3.13978		Fab%	6.7
DTX solution i.v.	1	2	3	4						1	2	3	4	5	AVERAGE	SD
0.08h	1711.9	834.85	468.45	661.26		919.115	549.302		tmax(h)	0.08	0.08	0.08	0.08		0.08	0
0.25h	433.99	305.94	275.72	264.56		320.053	77.9438
0.5h	234.75	161.66	148.99	148.95		173.587	41.2115		Cmax(ng/mL)	1711.9	834.85	468.45	661.26		919.115	549.302
1h	138.65	177.7	107.12	163.67		146.785	30.9856
1.5h	97.72	66.44	109.47	71.66		86.3225	20.6237		t1/2(h)	2.829	3.491	3.325	5.891		3.884	1.367
2h	97.86	81.88	77.29	77.47		83.625	9.72448
4h	49.19	50.39	42.07	35.72		44.3425	6.8211		AUC(0-24h)	1043.57	785.46	842.799	893.162		891.248	110.67
8h	23.47	14.25	23.37	31.97		23.265	7.23649
12h	8.4	9.75	27.3	22.98		17.1075	9.45739		Frel %
24h	3.72	1	0.8	5.81		2.8325	2.39042
									Fab%
Mean plasma concentration−time profiles of the free and total DTX after oral administration of DTX-S-S-TG emulsion
	DTX before break								DTX after break
Time(h)	N1	N2	N3	N4	AVERAGE	SD				N1	N2	N3	N4	AVERAGE	SD
0.08	1.91	0	0	0	0.398	0.845943			0.08	6.54	2.55	1.71	5.28	4.02	2.26826
0.25	8.46	0.34	3.05	1.74	2.768	3.3827			0.25	14.2	16.84	15.32	13.12	14.87	1.5911
0.5	34.25	23.77	38.24	135.23	46.398	51.7781			0.5	143.34	26.67	77.06	232.47	119.885	88.9729
1	43.91	250.59	124.13	150	113.926	97.1301			1	126.33	169.81	219.18	558.23	268.387	196.916
1.5	65.91	221.55	140.05	202.57	126.316	92.6023			1.5	410.15	593.7	249.65	910.25	540.938	283.507
2	80.64	130.35	144.92	242.58	120.098	88.356			2	631.14	466.22	861.91	572.3	632.892	167.236
4	56.51	163.23	80.59	125.47	85.96	61.5331			4	915.75	368.9	1033.55	838.86	789.265	291.456
6	44.82	36.8	34.18	69.95	38.35	22.9496			6	513.31	107.61	793.4	457.19	467.877	281.624
12	4.13	2.14	24.78	4.03	9.416	9.3891			12	103.78	20.07	162.87	65.02	87.935	60.545
24	0	0.44	0	0	4.888	10.6856			24	16.85	5.15	4.27	11.6	9.4675	5.90773
Mean plasma concentration−time profiles of DTX solution and DTX-S-S-TG emulsion after oral administration to nontreated rats, to cycloheximide-treated rats 1 h before administration
DTX solution +Cyc	1	2	3	4		AVERAGE	SD
0.08h	2.36	68.34	14.8	5.09		22.6475	30.9259
0.25h	8.14	63.52	12.61	1.57		21.46	28.4042
0.5h	3.98	23.45	7.9	24.49		14.955	10.5405
1h	3.43	16.84	3.61	2.72		6.65	6.80419
1.5h	2.51	29.1	4.74	1.17		9.38	13.2289
2h	21.91	9.17	15.86	9.71		14.1625	5.99041
4h	0	5.38	11.73	1.13		4.56	5.31162
8h	3.76	6.83	3.05	4.6		4.56	1.64059
12h	3.79	9.9	11.61	7.38		8.17	3.39779
DTX-S-S-TG emulsion +Cyc	1	2	3	4
0.08h	1.18	12.88	0	14.77		7.2075	7.69518
0.25h	3.6	0.41	0.41	3.41		1.9575	1.78858
0.5h	3.06	2.87	0.13	23.42		7.37	10.7834
1h	5.4	1.03	1.2	1.31		2.235	2.11314
1.5h	15.28	0.73	6.32	8.77		7.775	6.02949
2h	3.35	0	19.27	6.6		7.305	8.41949
4h	8.86	0	3.02	1.6		3.37	3.86231
8h	0.37	2.6	6.81	5.01		3.6975	2.80993
12h	11.74	2.38	4.74	9.46		7.08	4.27963
