# Supplementary material for: Efficient Intestinal Digestion and On Site Tumor‐Bioactivation are the Two Important Determinants for Chylomicron‐Mediated Lymph‐Targeting Triglyceride‐Mimetic Docetaxel Oral Prodrugs
Source: Adv Sci (Weinh). 2019 Oct 25;6(24):1901810. doi: 10.1002/advs.201901810 (PMC6918103; doi:10.1002/advs.201901810)
Supplement: Supplementary file 8 — Supplemental Excel 7 [file ADVS-6-1901810-s008.xlsx]

## Sheet: Sheet1
In vivo antitumor activity of prodrug against 4T1 xenograft tumors.
Formulations			Day 0					Day 1					Day 2					Day 3					Day 4					Day 5					Day 6					Day 7					Day 8					Day 9
DTX-5C(Et)-TG prodrug emulsion				X	Y	volume	weight		X	Y	volume	weight		X	Y	volume	weight		X	Y	volume	weight		X	Y	volume	weight		X	Y	volume	weight		X	Y	volume	weight		X	Y	volume	weight		X	Y	volume	weight		X
			N1	6.03	5.86	103.534	18.4	N1	7.81	7.16	200.192	19.7	N1	7.83	6.82	182.096	19.6	N1	9.25	6.83	215.751	19.9	N1	12.29	6.47	257.235	20	N1	10.86	6.27	213.469	19.4	N1	11.53	6.06	211.712	19.2	N1	12.64	6.4	258.867	19.1	N1	13.14	7.18	338.699	18.8	N1	13.41
			N2	7.67	6.29	151.728	19.7	N2	7.51	6.6	163.568	19.7	N2	7.77	6.87	183.36	20	N2	8.22	7.49	230.571	20.1	N2	8.06	6.45	207	20.6	N2	14.79	6.24	287.944	19.7	N2	14.81	7.54	420.986	21.3	N2	15.08	7.64	440.107	20.8	N2	17.04	7.78	515.702	21.9	N2	15.82
			N3	9.13	6	164.34	17.9	N3	9.96	6.83	232.312	18.7	N3	10.19	6.63	223.96	19.2	N3	9.76	6.6	212.573	19.1	N3	10.72	6.91	255.93	19.2	N3	11.47	7.57	328.644	18.3	N3	15.48	7.19	400.128	19.1	N3	15.1	7.26	397.942	18.8	N3	14.29	8.18	478.089	19.8	N3	15.41
			N4	7.85	5.11	102.49	18.3	N4	8.1	6.9	192.821	20	N4	8.93	7.86	275.846	20.4	N4	8.82	7.12	223.562	19.7	N4	14.53	6.37	294.791	20	N4	16.84	7.03	416.124	19.6	N4	15.31	8.24	519.756	19.3	N4	16.58	8.38	582.16	19.1	N4	16.36	9.43	727.406	19.3	N4	17.38
			N5	6.57	5.68	105.982	16.9	N5	6.61	5.67	106.252	18.2	N5	8.35	6.52	177.481	18.3	N5	13.12	6.64	289.228	18.1	N5	13.31	6.99	325.164	18.4	N5	13.82	6.48	290.154	17.9	N5	16.51	6.12	309.186	19	N5	17.8	7.54	505.979	18.5	N5	18.84	7.59	542.668	19.2	N5	19.25
					AVERAGE	125.615	18.24				179.029	19.26				208.549	19.5				234.337	19.38				268.024	19.64				307.267	18.98				372.354	19.58				437.011	19.26				520.513	19.8
					SD	29.9555	1.00896				47.4675	0.770065				42.0293	0.806226	5C			31.4737	0.807465	5c			44.632	0.853229				73.7752	0.8228				116.897	0.967988				121.548	0.896103				139.799	1.22678
DTX-S-S-TG prodrug emulsion			Day 0					Day 1					Day 2					Day 3					Day 4					Day 5					Day 6					Day 7					Day 8					Day 9
				X	Y	volume	weight		X	Y	volume	weight		X	Y	volume	weight		X	Y	volume	weight		X	Y	volume	weight		X	Y	volume	weight		X	Y	volume	weight		X	Y	volume	weight		X	Y	volume	weight		X
			N1	7.88	5.78	131.629	19.8	N1	7.46	6.86	175.532	21.4	N1	8.09	6.83	188.695	22.3	N1	8.17	7.2	211.766	21.1	N1	12.33	6.4	252.518	21.2	N1	12.7	6.54	271.6	20.6	N1	11.21	7.12	284.142	21.5	N1	13.3	7.12	337.118	21.8	N1	13.1	7.11	331.116	22.2	N1	13.31
			N2	8.16	5.42	119.856	20.8	N2	8.26	6.38	168.109	21.7	N2	8.9	6.25	173.828	22.2	N2	9.73	6.44	201.769	22.6	N2	10.85	6.78	249.379	22.3	N2	11.05	6.54	236.313	22.9	N2	13.22	6.85	310.158	22.8	N2	14.07	6.66	312.042	22.5	N2	13.77	6.77	315.56	22.8	N2	14.79
			N3	7.61	5.86	130.662	19.1	N3	8.95	5.8	150.539	19.6	N3	9.69	6.06	177.926	19.9	N3	8.75	5.81	197	18.9	N3	14.85	5.31	209.356	19	N3	12.35	6.86	290.593	19.6	N3	12.21	6.67	271.605	19.8	N3	14.77	6.32	294.975	19.4	N3	14.49	6.98	352.979	20.1	N3	15.66
			N4	6.72	6.05	122.984	18.7	N4	8.03	6.51	170.156	20	N4	8.42	7	206.29	20.2	N4	9.86	6.84	230.653	19.6	N4	11.11	7.02	273.753	19.9	N4	10.87	6.7	243.977	19.4	N4	11.32	7.45	314.144	19.5	N4	11.39	7.66	334.158	18.4	N4	11.23	7.43	309.976	18.9	N4	11.52
			N5	7.62	5.72	124.657	18.8	N5	7.91	6.23	153.505	18.3	N5	8.39	6.58	181.628	18.3	N5	7.55	7.17	194.069	17.6	N5	12.46	6.98	303.528	18	N5	12.04	7.2	312.077	18.3	N5	11.17	7.33	300.076	19.5	N5	14.04	7.09	352.882	19.4	N5	14.03	7.44	388.306	20.8	N5	14.5
					AVERAGE	125.958	19.44				163.568	20.2				185.673	20.58				207.051	19.96				249.601	19.9667				270.912	20.16				296.025	20.62				326.235	20.3				339.587	20.96
					SD	5.05132	0.873499				10.9338	1.38744				12.7561	1.68731				14.805	1.94242				36.7756	1.55521				31.6422	1.7358				17.9025	1.47547				22.7482	1.75499				31.9326	1.57575
			Day 0					Day 1					Day 2					Day 3					Day 4					Day 5					Day 6					Day 7					Day 8					Day 9
DTX-5C-TG prodrug emulsion				X	Y	volume	weight		X	Y	volume	weight		X	Y	volume	weight		X	Y	volume	weight		X	Y	volume	weight		X	Y	volume	weight		X	Y	volume	weight		X	Y	volume	weight		X	Y	volume	weight		X
			N1	9.33	5.75	154.237	18.2	N1	9.86	5.95	174.534	19.5	N1	9.45	6.17	179.876	19.4	N1	9.41	6.68	209.948	20.1	N1	16.74	6.09	310.427	20.1	N1	12.97	7.82	396.573	20.4	N1	13.07	7.45	362.709	21	N1	17.91	7.09	450.151	21	N1	17.98	7.73	537.179	20.4	F3	16.84
			N2	8.03	4.7	88.6913	19.5	N2	9.66	5.28	134.653	20.5	N2	9.93	5.7	161.313	20.8	N2	12.46	5.25	171.714	21	N2	13.86	5.66	222.007	20.8	N2	15.96	6.03	290.16	21.7	N2	15.93	7.23	416.354	20.9	N2	16.26	7.26	428.513	20.9	N2	15.8	7.68	465.961	21.1	F4	16.8
			N3	7.28	5.11	95.048	19.4	N3	8.93	5.75	147.624	20.4	N3	9.7	5.72	158.684	20.6	N3	9.93	6.33	198.942	20.7	N3	10.78	6.42	222.156	20.4	N3	11.17	8.62	414.99	20.4	N3	12.28	6.98	299.143	21.1	N3	12.91	7.02	318.105	21.3	N3	12.78	7.37	347.085	21.2	F2	13.64
			N4	6.99	6.07	128.773	18.2	N4	10.03	7.49	281.342	18.8	N4	9.82	7.48	274.716	20.4	N4	10.41	7.44	288.115	20.5	N4	10.94	7.99	349.205	20.7	N4	17.58	8.58	647.088	21	N4	15.59	9.36	682.917	21.1	N4	15.94	9.23	678.987	21.4	N4	15.97	10.11	816.164	21.7	F6	18.99
			N5	9.76	5.57	151.402	19.1	N5	9.98	6.4	204.39	19.3	N5	9.98	6.55	214.083	19.8	N5	11.81	6.26	231.403	20	N5	12.86	7.36	348.311	20.1	N5	13.35	7.59	384.534	20.6	N5	11.3	7.98	359.794	21	N5	13.77	8.37	482.342	20.5	N5	13.2	8.87	519.268	20.2	F5	14.07
					AVERAGE	123.63	18.88				188.509	19.7				197.735	20.2				220.025	20.46			6.704	290.421	20.42				426.669	20.82				424.183	21.02				471.62	21.02				537.131	20.92
					SD	30.7087	0.637966				58.39	0.731437				48.3837	0.583095				43.7199	0.415933	DE		0.952854	64.3188	0.327109				132.322	0.549545				150.47	0.083666				131.341	0.356371				172.743	0.614003
			Day 0					Day 1					Day 2					Day 3					Day 4					Day 5					Day 6					Day 7					Day 8					Day 9
DTX solution i.g.				X	Y	volume	weight		X	Y	volume	weight		X	Y	volume	weight		X	Y	volume	weight		X	Y	volume	weight		X	Y	volume	weight		X	Y	volume	weight		X	Y	volume	weight		X	Y	volume	weight		X
			N1	6.66	5.85	113.961	19.3	N1	8.77	5.73	143.972	20.7	N1	8.72	6.22	168.681	21.5	N1	11.3	5.51	171.535	20.2	N1	15.49	5.92	271.434	19	N1	17.39	6.47	363.981	19.6	N1	21.04	6.37	426.869	19.1	N1	22.74	6.84	531.952	18.8	N1	22.89	7.46	636.933	18.6	N1	22.9
			N2	6.8	4.96	83.6454	18.8	N2	8.25	5.83	140.204	18.6	N2	8.11	6.15	153.37	18.3	N2	12.77	5.54	195.966	18.1	N2	15.99	6.19	306.337	18	N2	22.08	6.83	515.004	19.2	N2	19.2	7.36	520.028	19.9	N2	20.42	8.63	760.409	19.4	N2	25.8	8.4	910.224	19.6	N2	25.06
			N3	8.72	6.36	176.36	19.5	N3	9.91	5.79	166.112	17.6	N3	10.78	5.86	185.09	18.4	N3	9.23	7.08	231.333	17.6	N3	12.42	5.96	220.589	17.9	N3	16.55	7.39	451.915	18.5	N3	15.95	7.97	506.579	18.9	N3	15.97	9.62	738.967	18.8	N3	17.16	9.01	696.525	19.5	N3	19.28
			N4	6.93	5.56	107.116	16.7	N4	8.68	5.8	145.998	18.8	N4	10.16	5.21	137.892	18.3	N4	10.28	6.74	233.498	18.7	N4	10.71	6.63	235.389	19	N4	13.8	6.71	310.666	19.4	N4	12.96	7.48	362.559	19.4	N4	16.22	8.5	585.947	19.6	N4	14.18	9.93	699.109	19.8	N4	14.91
			N5	8.87	5.32	125.521	19.4	N5	9.47	6.22	183.19	21.5	N5	10.11	5.94	178.359	21	N5	12.86	6.07	236.913	20.6	N5	13	6.38	264.579	19.8	N5	13.73	7.14	349.975	21.3	N5	13.02	7.11	329.094	21	N5	13.8	7.92	432.812	21.3	N5	15.32	7.67	450.629	20.8	N5	15.56
					AVERAGE	121.321	18.74				155.895	19.44				164.679	19.5				213.849	19.04				259.666	18.74				398.308	19.6				429.026	19.66				610.018	19.58				678.684	19.66
					SD	30.7323	1.17175				18.2735	1.60717				19.139	1.60779				28.8705	1.30882				33.3811	0.792465				83.1973	1.03682				84.7125	0.838451				139.033	1.02567				164.392	0.78613
			Day 0					Day 1					Day 2					Day 3					Day 4					Day 5					Day 6					Day 7					Day 8					Day 9
				X	Y	volume	weight		X	Y	volume	weight		X	Y	volume	weight		X	Y	volume	weight		X	Y	volume	weight		X	Y	volume	weight		X	Y	volume	weight		X	Y	volume	weight		X	Y	volume	weight		X
DTX solution i.v.			N1	10.45	5.03	132.197	19.6	N1	10.09	5.69	163.337	19.9	N1	9.52	5.55	146.62	19.7	N1	12.88	5.57	199.8	18.7	N1	13.97	5.83	237.412	18.5	N1	14	6.18	267.347	17.3	N1	13.02	6.12	243.828	16.8	N1	12.92	5.4	188.374	15.9	N1	12.78	6.02	231.576	16.2	N1	13.28
			N2	8.68	5.52	132.242	20.2	N2	9.99	6.37	202.682	20	N2	10.7	6.51	226.734	20.1	N2	10.44	6.6	227.383	19.5	N2	10.57	6.88	250.162	18.5	N2	12.23	6.22	236.58	17.8	N2	13.43	5.98	240.131	17.3	N2	13.35	5.79	223.773	16.9	N2	13.5	5.52	205.675	17	N2	13.83
			N3	7.72	6.32	154.178	17.9	N3	8.91	6.19	170.698	18	N3	8.38	6.21	161.584	18.7	N3	9.21	7.53	261.108	17.9	N3	14.48	5.8	243.554	17.3	N3	14.8	5.92	259.343	16.2	N3	14.24	7.19	368.076	15.6	N3	14.01	5.84	238.91	15	N3	13.54	6.09	251.086	15.5	N3	14.05
			N4	7.62	5.81	128.611	17.8	N4	8.41	5.85	143.906	18.6	N4	7.43	6.25	145.117	18.9	N4	8.95	6.67	199.088	18.4	N4	10.57	6.98	257.487	17.7	N4	10.98	6.96	265.944	16.8	N4	10.12	6.02	183.376	16.2	N4	9.1	6.57	196.4	15.7	N4	10.68	6.6	232.61	16	N4	11.27
			N5	6.93	4.62	73.9583	19.2	N5	9.89	5.12	129.63	19	N5	7.5	5.82	127.022	19.2	N5	11.2	5.98	200.258	18.6	N5	11.26	6.6	245.243	18.1	N5	11.91	6.92	285.164	17	N5	12.01	6.16	227.863	16.6	N5	10.97	6.2	210.843	16.4	N5	11.13	6.1	207.074	17	N5	11.55
					AVERAGE	124.237	18.94				162.051	19.1				161.415	19.32				217.527	18.62				246.772	18.02				262.876	17.02				252.655	16.5				211.66	15.98				225.604	16.34
					SD	29.8787	1.05736				27.8731	0.8544				38.5161	0.576194				27.1517	0.580517				7.52678	0.521536				17.5365	0.593296				68.8676	0.640312				20.4026	0.719027				19.2005	0.654217
			Day 0					Day 1					Day 2					Day 3					Day 4					Day 5					Day 6					Day 7					Day 8					Day 9
				X	Y	volume	weight		X	Y	volume	weight		X	Y	volume	weight		X	Y	volume	weight		X	Y	volume	weight		X	Y	volume	weight		X	Y	volume	weight		X	Y	volume	weight		X	Y	volume	weight		X
NS			N1	7.57	5.66	121.255	18.7	N1	7.87	6.4	161.178	18.8	N1	7.87	6.49	165.743	19.4	N1	7.75	7.14	197.546	19.1	N1	7.67	7.35	207.176	19.8	N1	12.06	7.92	378.24	20.1	N1	13.52	9.46	604.963	20.6	N1	14.67	10.62	827.274	20.6	N1	14.2	11.67	966.941	20.8	N1	15.26
			N2	9.99	5.62	157.764	19.3	N2	11.28	5.71	183.887	20.1	N2	9.85	6.63	216.488	20.5	N2	10.51	7.04	260.446	21	N2	10.6	7.35	286.319	21.7	N2	17.06	8.55	623.564	21.8	N2	13.5	11.32	864.961	22.1	N2	14.14	11.68	964.506	21.9	N2	14.94	11.82	1043.65	21.4	N2	14.99
			N3	8.7	6.27	171.011	19.8	N3	9.29	5.54	142.562	20.5	N3	10.19	6.16	193.333	21	N3	12.2	6.69	273.012	20.9	N3	15.2	6.35	306.451	20.4	N3	15.76	7.5	443.25	21	N3	17.53	8.64	654.304	21.2	N3	18.37	9.04	750.613	21.3	N3	18.88	9.1	781.726	21.4	N3	19.47
			N4	6.38	5.02	80.3893	17.8	N4	8.45	5.26	116.896	17.3	N4	8.6	5.17	114.934	18.1	N4	11.28	7.01	277.15	16.2	N4	11.34	7.11	286.63	16.7	N4	13.69	7.17	351.894	16.5	N4	16.74	7.92	525.02	17	N4	16.43	8.22	555.074	16.4	N4	15	8.91	595.411	17	N4	17.23
			N5	10.04	5.53	153.516	18.4	N5	10.23	6.09	189.706	19.3	N5	10.94	5.86	187.838	20	N5	11.52	6.26	225.721	20.5	N5	16.65	5.93	292.748	20.2	N5	16.95	7.61	490.805	20.6	N5	17.82	7.34	480.032	20.2	N5	17.22	8.3	593.143	20.8	N5	19.03	8.07	619.663	20.2	N5	22.06
					AVERAGE	136.787	18.8				158.846	19.2				175.667	19.8				246.775	19.54				275.865	19.76				457.551	20				625.856	20.22				738.122	20.2				801.479	20.16
					SD	36.4457	0.777817				30.0408	1.253				38.4496	1.12027				34.1494	2.01569				39.2551	1.85284				107.616	2.05305				149.875	1.93701				168.73	2.18289				201.207	1.83521
[truncated: 10 more columns]
