# Supplementary material for: Efficient Intestinal Digestion and On Site Tumor‐Bioactivation are the Two Important Determinants for Chylomicron‐Mediated Lymph‐Targeting Triglyceride‐Mimetic Docetaxel Oral Prodrugs
Source: Adv Sci (Weinh). 2019 Oct 25;6(24):1901810. doi: 10.1002/advs.201901810 (PMC6918103; doi:10.1002/advs.201901810)
Supplement: Supplementary file 9 — Supplemental Excel 8 [file ADVS-6-1901810-s009.xlsx]

## Sheet: Sheet1
Fluorescence intensities of the PPa-S-S-TG and the PPa in MLNs.
		Avg Radiant Efficiency [p/s/cm?sr] / [礧/cm瞉	Stdev Radiant Efficiency	Min Radiant Efficiency	Max Radiant Efficiency
PPa solution	2h	63760000	15410000	25240000	99430000
	4h	87730000	16910000	54050000	130500000
	6h	30030000	3034000	23710000	36100000
	12h	45690000	6451000	30070000	53350000
	24h	15650000	4112000	8182000	25450000
		Avg Radiant Efficiency [p/s/cm?sr] / [礧/cm瞉	Stdev Radiant Efficiency	Min Radiant Efficiency	Max Radiant Efficiency
Ppa-S-S-TG prodrug	2h	133700000	34420000	60970000	204700000
	4h	755100000	373900000	113300000	1453000000
	6h	700300000	221300000	232800000	1131000000
	12h	80580000	19990000	40110000	133100000
	24h	80940000	17620000	36680000	104100000
Fluorescence intensities of the PPa-S-S-TG and the PPa in tumors.
		Avg Radiant Efficiency [p/s/cm?sr] / [礧/cm瞉	Stdev Radiant Efficiency	Min Radiant Efficiency	Max Radiant Efficiency
PPa solution	2h	62350000	12510000	27700000	92380000
	4h	53010000	11470000	30040000	76250000
	6h	41720000	5841000	29260000	53350000
	12h	68350000	10580000	46510000	91860000
	24h	40500000	9501000	25910000	67570000
		Avg Radiant Efficiency [p/s/cm?sr] / [礧/cm瞉	Stdev Radiant Efficiency	Min Radiant Efficiency	Max Radiant Efficiency
Ppa-S-S-TG prodrug	2h	47020000	8542000	22740000	67710000
	4h	94080000	15280000	64430000	152800000
	6h	64140000	6613000	51410000	80270000
	12h	71620000	10610000	45210000	98700000
	24h	47320000	11600000	26470000	72080000
