# Supplementary material for: Efficient Intestinal Digestion and On Site Tumor‐Bioactivation are the Two Important Determinants for Chylomicron‐Mediated Lymph‐Targeting Triglyceride‐Mimetic Docetaxel Oral Prodrugs
Source: Adv Sci (Weinh). 2019 Oct 25;6(24):1901810. doi: 10.1002/advs.201901810 (PMC6918103; doi:10.1002/advs.201901810)
Supplement: Supplementary file 10 — Supplemental Excel 9 [file ADVS-6-1901810-s010.xlsx]

## Sheet: Sheet1
Hepatic and renal function indicators of mice after treatment
	ALT(U/L)	AST(U/L)	CR(μmol/L)	BUN(mmol/L)
DTX IV1	69.2523	202.124	63.9847	10.0323
DTX IV2	53.6705	202.438	80.5558	7.9456
DTX IV3	96.923	315.328	99.5973	8.7293
AVERAGE	73.2819	239.963	81.3793	8.9024
SD	21.906	65.2678	17.8206	1.05406
DTX-S-S-TG 1	69.0804	161.877	58.9082	8.6119
DTX-S-S-TG 2	49.384	119.085	39.5409	10.2671
DTX-S-S-TG 3	65.6787	145.109	54.2769	15.0756
AVERAGE	61.381	142.024	50.9087	11.3182
SD	10.528	21.5624	10.1134	3.3576
NS 1	69.2127	289.477	53.4189	17.2285
NS 2	66.7966	190.478	62.0883	13.1346
NS 3	54.9891	139.757	51.3613	10.6428
AVERAGE	63.6661	165.117	55.6228	13.6686
SD	7.61102	35.8654	5.69299	3.32517
DTX i.g.1	57.9809	129.269	51.2097	8.8262
DTX i.g.2	28.6275	163.103	66.2585	7.2013
DTX i.g.3	38.2028	160.084	69.4579	9.1982
AVERAGE	41.6037	150.819	62.3087	8.40857
SD	14.9693	18.7234	9.74422	1.06194
