# Supplementary material for: Efficient Intestinal Digestion and On Site Tumor‐Bioactivation are the Two Important Determinants for Chylomicron‐Mediated Lymph‐Targeting Triglyceride‐Mimetic Docetaxel Oral Prodrugs
Source: Adv Sci (Weinh). 2019 Oct 25;6(24):1901810. doi: 10.1002/advs.201901810 (PMC6918103; doi:10.1002/advs.201901810)
Supplement: Supplementary file 11 — Supplemental Excel 10 [file ADVS-6-1901810-s011.xlsx]

## Sheet: Sheet1
Total cellular GSH level of L02, 4T1 and KB cells.
	N1	N2	N3	AVERAGE	SD
KB	74.413	85.0652	31.8043	63.7609	28.183
L02	11.587	11.1522	8.97826	10.5725	1.39763
4T1	24.1957	22.0217	27.8913	24.7029	2.96748
