# Supplementary material for: Efficient Intestinal Digestion and On Site Tumor‐Bioactivation are the Two Important Determinants for Chylomicron‐Mediated Lymph‐Targeting Triglyceride‐Mimetic Docetaxel Oral Prodrugs
Source: Adv Sci (Weinh). 2019 Oct 25;6(24):1901810. doi: 10.1002/advs.201901810 (PMC6918103; doi:10.1002/advs.201901810)
Supplement: Supplementary file 12 — Supplemental Excel 11 [file ADVS-6-1901810-s012.xlsx]

## Sheet: Sheet1
Simulated intestinal digestion of the PPa-S-S-TG. Generation of MG prodrugs after incubation with bile-pancreatic juice.
Time (min)
	N1	N2	N3	AVERAGE	SD
5	90.1446	85.8843	93.6241	89.8843	3.87646
15	94.561	90.5546	91.9058	92.3405	2.03826
30	88.0159	80.1046	100.475	89.5318	10.2695
60	74.9362	74.6388	73.6196	74.3982	0.690457
90	74.0813	68.8135	73.3608	72.0852	2.85622
120	77.7571	70.7275	69.5793	72.688	4.42738
180	72.5582	62.7968	64.7265	66.6938	5.16954
